# Supplementary material for: Fish Innate Immune Response to Viral Infection—An Overview of Five Major Antiviral Genes
Source: Viruses. 2022 Jul 15;14(7):1546. doi: 10.3390/v14071546 (PMC9317989; doi:10.3390/v14071546)
Supplement: Supplementary file 1 [file viruses-14-01546-s001.zip]

Archive with 1 entries (1 files):
- viruses-1773568-SI.pdf
